# Supplementary material for: 2D DIGE proteomic analysis reveals fasting‐induced protein remodeling through organ‐specific transcription factor(s) in mice
Source: FEBS Open Bio. 2018 Aug 13;8(9):1524–43. doi: 10.1002/2211-5463.12497 (PMC6120221; doi:10.1002/2211-5463.12497)
Supplement: Supplementary file 1 — Table S1. (A) Liver: Differentially expressed proteins upon 2‐day fasting identified by 2D DIGE and MALDI‐TOF/MS analyses. (B) Kidney: Differentially expressed proteins upon 2‐day fasting identified by 2D DIGE and MALDI‐TOF/MS analyses. (C) Thymus: Differentially expressed proteins upon 2‐day fasting identified by 2D DIGE and MALDI‐TOF/MS analyses. (D) Spleen: Differentially expressed proteins upon 2‐day fasting identified by 2D DIGE and MALDI‐TOF/MS analyses. [file FEB4-8-1524-s001.xlsx]

## Sheet: (A) Liver
Supplementary Table 1
(A) Liver: Differentially expressed proteins upon 2-day fasting identified by 2D DIGE and MALDI-TOF/MS analyses
Spot ID in Fig	(Master ID)	Fold-change (>1.1 or <-1.1)	p-value		Uniprot ID	Gene name	UniGene ID	Mascot score	Sequence coverage (%)	Peptide matches	Theoretical MW	Theoretical pI
Up-regulated proteins (>1.1 fold)
1	869	2.89	0.0028	Phosphoenolpyruvate carboxykinase, cytosolic [GTP]	Q9Z2V4	Pck1	Mm.266867	132	0.5	30/90	70051	6.18
1'	875	2.83	0.0028	Phosphoenolpyruvate carboxykinase, cytosolic [GTP]	Q9Z2V4	Pck1	Mm.266867	181	0.5	27/55	70051	6.18
2	1158	2.66	0.0028	S-adenosylmethionine synthase isoform type-1	Q91X83	Mat1a	Mm.14064	76	0.24	9/32	44051	5.51
2'	1212	2.51	0.0028	S-adenosylmethionine synthase isoform type-1	Q91X83	Mat1a	Mm.14064	64	0.35	13/83	44051	5.51
3	1838	2.03	0.0025	Apolipoprotein A-I	Q00623	Apoa1	Mm.26743	172	0.48	16/23	30597	5.51
4	1356	2.01	0.011	Aspartate aminotransferase, cytoplasmic	P05201	Got1	Mm.19039	211	0.6	24/46	46504	6.68
5	1230	1.97	0.01	Ornithine aminotransferase, mitochondrial	P29758	Oat	Mm.13694	147	0.53	24/95	48723	6.19
2''	1156	1.94	0.0094	S-adenosylmethionine synthase isoform type-1	Q91X83	Mat1a	Mm.14064	106	0.28	10/17	44051	5.51
6	638	1.93	0.0028	Dimethylglycine dehydrogenase, mitochondrial	Q9DBT9	Dmgdh	Mm.21789	109	0.27	15/32	97422	7.69
7	1168	1.92	0.0046	Homogentisate 1,2-dioxygenase	Q05BJ1	Hgd	Mm.157442	61	0.17	8/31	50726	6.86
8	807	1.89	0.011	Serum albumin	P07724	Alb	Mm.16773	168	0.29	15/17	70700	5.75
8'	826	1.87	0.025	Serum albumin	P07724	Alb	Mm.16773	157	0.52	33/113	70700	5.75
2'''	1155	1.85	0.0036	S-adenosylmethionine synthase isoform type-1	Q91X83	Mat1a	Mm.14064	65	0.22	7/15	44051	5.51
8''	808	1.8	0.023	Serum albumin	P07724	Alb	Mm.16773	61	0.18	9/25	70700	5.75
9	1105	1.63	0.01	Phenylalanine-4-hydroxylase	P16331	Pah	Mm.342177	78	0.28	12/36	52381	5.91
10	1179	1.62	0.0028	Peroxisomal acyl-coenzyme A oxidase 1	Q9R0H0	Acox1	Mm.356689	73	0.27	13/39	75000	8.64
11	585	1.59	0.022	Elongation factor 2	P58252	Eef2	Mm.326799	153	0.47	33/74	96222	6.41
12	1192	1.58	0.0028	Hydroxymethylglutaryl-CoA synthase, mitochondrial	P54869	Hmgcs2	Mm.289131	103	0.25	13/29	57300	8.65
13	803	1.55	0.013	Annexin A6	P14824	Anxa6	Mm.265347	85	0.26	15/32	76294	5.34
14	469	1.54	0.0041	Alpha-aminoadipic semialdehyde synthase, mitochondrial	Q99K67	Aass	Mm.18651	71	0.36	23/86	103650	6.42
15	765	1.51	0.0028	Stress-70 protein, mitochondrial	P38647	Hspa9	Mm.209419	104	0.35	17/43	73701	5.81
8'''	809	1.5	0.034	Serum albumin	P07724	Alb	Mm.16773	171	0.54	24/78	70700	5.75
12'	1193	1.44	0.0036	Hydroxymethylglutaryl-CoA synthase, mitochondrial	P54869	Hmgcs2	Mm.289131	101	0.39	16/46	57300	8.65
16	910	1.44	0.0037	Transketolase	Q62371	Tkt	Mm.290692	72	0.2	9/28	68272	7.23
17	1581	1.4	0.0075	Apolipoprotein E	P08226	Apoe	Mm.305152	98	0.38	15/32	35901	5.56
9'	1124	1.35	0.0032	Phenylalanine-4-hydroxylase	P16331	Pah	Mm.263539	88	0.28	11/35	52381	5.91
18	374	1.35	0.0035	Pyruvate carboxylase, mitochondrial	P06802	Pc	Mm.342177	120	0.16	15/20	130344	6.25
19	967	1.35	0.0075	60 kDa heat shock protein, mitochondrial	P63038	Hspd1	Mm.1777	72	0.33	15/48	61088	5.91
20	1060	1.35	0.016	Keratin, type II cytoskeletal	P11679	Krt8	Mm.358618	146	0.35	18/26	54531	5.7
21	704	1.31	0.016	Aconitate hydratase, mitochondrial	Q99KI0	Aco2	Mm.154581	93	0.13	9/15	86151	8.08
22	1148	1.28	0.022	4-aminobutyrate aminotransferase, mitochondrial	P61922	Abat	Mm.259315	58	0.25	11/40	57100	8.35
23	845	1.27	0.004	Succinate dehydrogenase [ubiquinone] flavoprotein subunit, mitochondrial	Q8K2B3	Sdha	Mm.158231	216	0.61	28/59	73623	7.06
24	467	1.27	0.013	Dihydropyrimidine dehydrogenase [NADP(+)]	Q80XT4	Dpyd	Mm.27907	90	0.2	16/33	113177	7.13
25	1619	1.27	0.018	3-mercaptopyruvate sulfurtransferase	Q99J99	Mpst	Mm.294215	64	0.32	9/27	33231	6.11
26	472	1.25	0.0028	2-oxoglutarate dehydrogenase, mitochondrial	Q60597	Ogdh	Mm.276348	80	0.17	18/44	117572	6.36
27	204	1.25	0.0031	Clathrin heavy chain 1	Q68FD5	Cltc	Mm.254588	58	0.06	12/18	193202	5.48
28	749	1.24	0.013	Keratin, type I cytoskeletal 12	Q64291	Krt12	Mm.436651	63	0.21	7/106	52774	4.76
29	1146	1.23	0.016	Argininosuccinate lyase	Q91YI0	Asl	Mm.23869	192	0.56	29/71	51878	6.48
30	1285	1.23	0.039	4-hydroxyphenylpyruvate dioxygenase	P49429	Hpd	Mm.439709	239	0.72	32/95	45254	6.58
11'	581	1.21	0.022	Elongation factor 2	P58252	Eef2	Mm.326799	152	0.43	28/55	96222	6.41
31	1157	1.19	0.036	Keratin, type I cytoskeletal	P05784	Krt18	Mm.22479	133	0.35	16/24	47509	5.22
32	1578	1.16	0.0028	Hydroxyacyl-coenzyme A dehydrogenase, mitochondrial	O08756	Hadh	Mm.260164	61	0.24	7/29	34613	8.76
33	931	1.16	0.0054	Apoptosis-inducing factor 1, mitochondrial	Q9Z0X1	Aifm1	Mm.240434	63	0.16	8/19	66952	9.23
34	578	1.14	0.02	Sarcosine dehydrogenase, mitochondrial	Q99LB7	Sardh	Mm.278467	58	0.2	18/57	102644	6.28
Down-regulated proteins (<-1.1 fold)
35	1965	-2.58	0.044	Major urinary protein 2	P11589	Mup2	Mm.457980	152	0.77	17/36	20935	5.04
36	579	-2.38	0.0025	DENN domain-containing protein 2A	B7ZP28	Dennd2a	Mm.440021	57	0.08	9/19	113936	9.07
35'	1971	-2.01	0.027	Major urinary protein 2	P11589	Mup2	Mm.457980	79	0.43	8/23	20935	5.04
37	65	-1.88	0.0075	Fatty acid synthase	P19096	Fasn	Mm.236443	227	0.36	85/131	274994	6.13
38	882	-1.66	0.03	Pyrethroid hydrolase Ces2a	Q8QZR3	Ces2a	Mm.212983	188	0.58	27/59	62356	5.74
39	1072	-1.64	0.014	Selenium-binding protein 2	Q63836	Selenbp2	Mm.225405	68	0.18	10/31	53147	5.78
40	577	-1.63	0.0028	Glycogen phosphorylase, liver form	Q9ET01	Pygl	Mm.256926	66	0.14	11/21	97857	6.63
41	775	-1.6	0.04	78 kDa glucose-regulated protein	P20029	Hspa5	Mm.330160	202	0.41	24/36	72492	5.07
42	1772	-1.6	0.01	Carbonic anhydrase 3	P16015	Car3	Mm.300	86	0.41	8/19	29633	6.89
43	1151	-1.6	0.0068	26S protease regulatory subunit 6B	P54775	Psmc4	Mm.29582	130	0.68	21/95	47493	5.09
44	282	-1.53	0.0052	Hypoxia up-regulated protein 1	Q9JKR6	Hyou1	Mm.116721	145	0.17	19/22	111340	5.12
45	1792	-1.5	0.017	NADH dehydrogenase [ubiquinone] flavoprotein 2, mitochondrial	Q9D6J6	Ndufv2	Mm.2206	58	0.36	6/23	27610	7
46	1101	-1.47	0.016	Calreticulin	P14211	Calr	Mm.1971	87	0.22	9/17	48136	4.33
41'	778	-1.46	0.019	78 kDa glucose-regulated protein	P20029	Hspa5	Mm.330160	64	0.16	10/23	72492	5.07
47	554	-1.46	0.0028	Endoplasmin	P08113	Hsp90b1	Mm.87773	57	0.13	12/21	92703	4.74
48	1012	-1.44	0.017	Formimidoyltransferase-cyclodeaminase	Q91XD4	Ftcd	Mm.36278	78	0.41	17/73	59529	5.79
49	1754	-1.44	0.0058	Indolethylamine N-methyltransferase	P40936	Inmt	Mm.299	108	0.48	13/46	30068	6
46'	1138	-1.43	0.024	Calreticulin	P14211	Calr	Mm.1971	80	0.29	12/36	48136	4.33
50	956	-1.43	0.022	Carboxylesterase 3A	Q63880	Ces3a	Mm.295534	94	0.23	14/39	63677	5.78
40'	580	-1.42	0.017	Glycogen phosphorylase, liver form	Q9ET01	Pygl	Mm.256926	169	0.35	24/36	97857	6.63
51	532	-1.42	0.016	Cytosolic 10-formyltetrahydrofolate dehydrogenase	Q8R0Y6	Aldh1l1	Mm.30035	62	0.09	7/9	99502	5.64
51'	538	-1.41	0.0031	Cytosolic 10-formyltetrahydrofolate dehydrogenase	Q8R0Y6	Aldh1l1	Mm.30035	338	0.76	54/97	99502	5.64
52	1667	-1.39	0.016	Putative L-aspartate dehydrogenase	Q9DCQ2	Aspdh	Mm.88478	66	0.39	9/38	30479	6.45
53	1393	-1.39	0.0091	Sorbitol dehydrogenase	Q64442	Sord	Mm.371580	108	0.35	9/22	38795	6.56
54	1905	-1.38	0.016	Glutathione S-transferase P 1	P19157	Gstp1	Mm.299292	73	0.44	10/42	23765	7.68
51''	547	-1.37	0.0043	Cytosolic 10-formyltetrahydrofolate dehydrogenase	Q8R0Y6	Aldh1l1	Mm.30035	235	0.38	28/37	99502	5.64
55	995	-1.36	0.0058	Protein disulfide-isomerase A3	P27773	Pdia3	Mm.263177	141	0.41	19/43	57099	5.88
54'	1903	-1.33	0.0094	Glutathione S-transferase P 1	P19157	Gstp1	Mm.299292	87	0.53	11/47	23765	7.68
56	909	-1.32	0.0045	DDRGK domain-containing protein 1	Q80WW9	Ddrgk1	Mm.440063	55	0.21	5/15	35956	5.32
57	1524	-1.32	0.037	Regucalcin	Q64374	Rgn	Mm.2118	192	0.71	20/55	33899	5.15
58	1034	-1.32	0.014	Carboxylesterase 1D	Q8VCT4	Ces1d	Mm.292803	110	0.36	17/67	62034	6.17
59	630	-1.31	0.0094	Heat shock protein HSP 90-beta	P11499	Hsp90ab1	Mm.2180	89	0.19	13/27	83571	4.97
38'	939	-1.3	0.023	Pyrethroid hydrolase Ces2a	Q8QZR3	Ces2a	Mm.212983	63	0.13	6/8	62356	5.74
60	526	-1.29	0.034	C-1-tetrahydrofolate synthase, cytoplasmic	Q922D8	Mthfd1	Mm.29584	168	0.43	32/71	101820	6.7
61	1073	-1.29	0.0048	T-complex protein 1 subunit beta	P80314	Cct2	Mm.247788	58	0.2	9/26	57783	5.97
62	1833	-1.28	0.01	Lactoylglutathione lyase	Q9CPU0	Glo1	Mm.261984	99	0.66	13/87	20967	5.24
63	1610	-1.26	0.0046	3-hydroxyanthranilate 3,4-dioxygenase	Q78JT3	Haao	Mm.30100	105	0.33	10/18	32955	6.09
50'	949	-1.24	0.026	Carboxylesterase 3A	Q63880	Ces3a	Mm.295534	61	0.16	8/21	63677	5.78
42'	1774	-1.24	0.019	Carbonic anhydrase 3	P16015	Car3	Mm.300	85	0.63	15/83	29633	6.89
64	2166	-1.23	0.0028	Nucleoside diphosphate kinase B	Q01768	Nme2	Mm.1260	62	0.59	7/32	17466	6.97
65	1050	-1.22	0.023	Catalase	P70423	Cat	Mm.4215	115	0.22	12/21	60043	7.72
66	601	-1.21	0.039	Cytoplasmic aconitate hydratase	P28271	Aco1	Mm.331547	223	0.52	37/77	98691	7.23
67	1936	-1.2	0.0091	Peroxiredoxin-1	P35700	Prdx1	Mm.30929	90	0.47	9/27	22390	8.26
68	972	-1.18	0.038	Acyl-CoA synthetase family member 2, mitochondrial	Q8VCW8	Acsf2	Mm.386885	134	0.49	25/96	68591	8.44
69	594	-1.18	0.011	Methylmalonyl-CoA mutase, mitochondrial	P16332	Mut	Mm.259884	79	0.36	19/64	83248	6.45
70	1839	-1.18	0.0086	Glutathione S-transferase Mu 1	P10649	Gstm1	Mm.37199	169	0.77	21/49	26067	7.71
71	1491	-1.14	0.027	Glyceraldehyde-3-phosphate dehydrogenase	P16858	Gapdh	Mm.304088	75	0.5	16/68	36072	8.44
72	1081	-1.11	0.034	Selenium-binding protein 1	P17563	Selenbp1	Mm.196558	104	0.25	12/21	53051	5.87
No significant change
73	800	-1.04	0.5	Heat shock cognate 71 kDa protein	Q504P4	Hspa8	Mm.290774	161	0.25	15/16	71055	5.37
74	1273	1.02	0.71	Succinyl-CoA ligase [ADP-forming] subunit beta, mitochondrial	Q05BC6	Sucla2	Mm.38951	57	0.12	6/9	50424	6.57
75	1288	-1.04	0.38	Actin, alpha cardiac muscle 1	P68033	Actc1	Mm.686	57	0.27	8/32	42334	5.23
76	1261	-1.06	0.36	Succinyl-CoA ligase [GDP-forming] subunit beta, mitochondrial	Q9Z2I8	Suclg2	Mm.371585	70	0.24	10/27	47096	6.58
77	1271	1.02	0.59	Adenosine kinase	P55264	Adk	Mm.188734	164	0.36	15/25	40466	5.84
78	1486	-1.01	0.72	Pyruvate dehydrogenase E1 component subunit beta, mitochondrial	Q9D051	Pdhb	Mm.301527	77	0.24	6/8	39254	6.41
79	1419	-1.17	0.15	Fructose-1,6-bisphosphatase 1	Q9QXD6	Fbp1	Mm.423078	90	0.27	8/14	37288	6.15
79'	1435	-1.08	0.17	Fructose-1,6-bisphosphatase 1	Q9QXD6	Fbp1	Mm.423078	57	0.15	7/21	37288	6.15
80	1537	-1.17	0.079	Malate dehydrogenase, cytoplasmic	P14152	Mdh1	Mm.212703	67	0.28	8/21	36659	6.16
81	2167	-1.07	0.48	Peptidyl-prolyl cis-trans isomerase A	P17742	Ppia	Mm.5246	73	0.49	9/40	18131	7.74
82	1258	1.1	0.1	Adenosylhomocysteinase	P50247	Ahcy	Mm.330692	95	0.29	10/22	48170	6.08
83	981	1.13	0.22	Bifunctional epoxide hydrolase 2	P34914	Ephx2	Mm.15295	86	0.32	19/58	63045	5.85
84	1097	-1.07	0.15	Glutamate dehydrogenase 1, mitochondrial	P26443	Glud1	Mm.10600	65	0.18	11/21	61640	8.05
85	1123	-1.09	0.25	Aldehyde dehydrogenase, mitochondrial	P47738	Aldh2	Mm.284446	158	0.38	17/31	57015	7.53

## Sheet: (B) Kidney
Supplementary Table 1
(B) Kidney: Differentially expressed proteins upon 2-day fasting identified by 2D DIGE and MALDI-TOF/MS analyses
Spot ID in Fig	(Master ID)	Fold-change (>1.1 or <-1.1)	p-value	Protein name	Uniprot ID	Gene name	UniGene ID	Mascot score	Sequence coverage (%)	Peptide matches	Theoretical MW	Theoretical pI
Up-regulated proteins (>1.1 fold)
1	976	3.67	0.0041	Phosphoenolpyruvate carboxykinase, cytosolic [GTP]	Q9Z2V4	Pck1	(Mm.491853)	183	0.53	31/77	70051	6.18
2	1709	1.59	0.0041	N-acetylglucosaminyl-phosphatidylinositol de-N-acetylase	Q5SX19	Pigl	Mm.390358	61	0.39	7/28	28450	8.59
3	1310	1.5	0.014	Peroxisomal acyl-coenzyme A oxidase 1	Q9R0H0	Acox1	Mm.356689	121	0.33	15/29	75000	8.64
4	1905	1.48	0.018	Apolipoprotein A-I	Q00623	Apoa1	Mm.26743	111	0.39	14/35	30597	5.51
5	1356	1.43	0.011	Mixture: Acyl-coenzyme A thioesterase 1	O55137	Acot1	Mm.1978	79	0.39	11/38	46335	6.12
				Mixture: Acyl-coenzyme A thioesterase 2	Q9QYR9	Acot2	Mm.371675	65	0.32	10/38	49854	6.88
6	988	1.32	0.028	Carnitine O-palmitoyltransferase 2, mitochondrial	P52825	Cpt2	Mm.307620	59	0.27	12/44	74504	8.59
7	1941	1.19	0.018	Glutathione S-transferase theta-2	Q61133	Gstt2	Mm.24118	87	0.41	9/26	27731	7.02
8	873	1.14	0.034	Stress-70 protein, mitochondrial	P38647	Hspa9	Mm.209419	106	0.46	24/73	73701	5.81
9	694	1.14	0.0041	Villin-1	Q62468	Vil1	Mm.471601	155	0.27	20/28	93230	5.72
9'	681	1.14	0.017	Villin-1	Q62468	Vil1	Mm.471601	159	0.35	27/44	93230	5.72
10	1930	1.12	0.027	Glutathione S-transferase Mu 1	P10649	Gstm1	Mm.37199	120	0.69	17/50	26067	7.71
11	1175	1.11	0.034	Selenium-binding protein 1	P17563	Selenbp1	Mm.196558	208	0.51	20/29	53051	5.87
12	665	1.11	0.044	Cytosolic 10-formyltetrahydrofolate dehydrogenase	Q8R0Y6	Aldh1l1	Mm.30035	238	0.49	37/65	99502	5.64
Down-regulated proteins (<-1.1 fold)
13	1705	-1.84	0.0041	Inositol oxygenase	Q9QXN5	Miox	Mm.158200	108	0.55	13/47	33484	5.03
14	1347	-1.56	0.0041	Glycine amidinotransferase, mitochondrial	Q9D964	Gatm	Mm.29975	150	0.32	16/30	48779	8
15	1215	-1.32	0.035	Calreticulin	P14211	Calr	Mm.1971	100	0.27	13/30	48136	4.33
16	662	-1.31	0.0041	Endoplasmin	P08113	Hsp90b1	Mm.87773	74	0.14	14/21	92703	4.74
17	1212	-1.29	0.023	Phenylalanine-4-hydroxylase	P16331	Pah	Mm.263539	69	0.31	13/50	52381	5.91
18	1076	-1.28	0.027	Acyl-coenzyme A synthetase ACSM2, mitochondrial	Q8K0L3	Acsm2	Mm.268448	215	0.4	22/28	64741	8.54
19	719	-1.26	0.014	Elongation factor 2	P58252	Eef2	Mm.326799	65	0.12	9/13	96222	6.41
20	1113	-1.22	0.027	Sulfite oxidase, mitochondrial	Q8R086	Suox	Mm.23352	62	0.14	7/15	61231	6.07
21	1341	-1.2	0.0094	Elongation factor Tu, mitochondrial	Q8BFR5	Tufm	Mm.197829	70	0.16	8/14	49876	7.23
22	737	-1.19	0.05	Gelsolin	P13020	Gsn	Mm.21109	72	0.26	12/38	86287	5.83
18'	1019	-1.19	0.019	Acyl-coenzyme A synthetase ACSM2, mitochondria	Q8K0L3	Acsm2	Mm.268448	114	0.49	22/94	64741	8.54
23	1108	-1.18	0.049	Nucleolin	Q91VA3	Ncl	Mm.154378	61	0.1	7/12	76734	4.69
24	926	-1.18	0.023	Acetyl-coenzyme A synthetase 2-like, mitochondrial	Q99NB1	Acss1	Mm.7044	60	0.16	10/27	75317	6.51
25	1730	-1.18	0.019	Beta-lactamase-like protein 2	Q99KR3	Lactb2	Mm.89572	81	0.34	7/13	33019	5.89
19'	709	-1.17	0.049	Elongation factor 2	P58252	Eef2	Mm.326799	60	0.17	14/37	96222	6.41
26	886	-1.17	0.043	Heat shock protein 75 kDa, mitochondrial	Q9CQN1	Trap1	Mm.123366	147	0.44	25/49	80501	6.25
27	601	-1.17	0.0094	2-oxoglutarate dehydrogenase, mitochondrial	Q60597	Ogdh	Mm.276348	155	0.24	23/40	117572	6.36
28	1220	-1.16	0.049	4-trimethylaminobutyraldehyde dehydrogenase	Q9JLJ2	Aldh9a1	Mm.330055	67	0.23	10/27	54449	6.63
29	625	-1.15	0.031	Lon protease homolog, mitochondrial	Q56A16	Lonp1	Mm.329136	63	0.15	14/29	106347	6.15
30	1733	-1.13	0.039	3-hydroxyisobutyrate dehydrogenase, mitochondrial	Q99L13	Hibadh	Mm.286458	78	0.21	7/12	35816	8.37
31	1085	-1.13	0.018	EH domain-containing protein 1	Q9WVK4	Ehd1	Mm.30169	60	0.21	10/26	60622	6.35
32	1417	-1.12	0.034	Isovaleryl-CoA dehydrogenase, mitochondrial	Q9JHI5	Ivd	Mm.6635	106	0.38	13/27	46695	8.53
No significant change
33	2176	-1.13	0.12	Cytochrome b5	P56395	Cyb5	Mm.31018	87	0.47	5/6	15232	4.96
34	1992	-1.12	0.23	ATP synthase subunit d, mitochondrial	Q9DCX2	Atp5h	Mm.371641	95	0.54	7/13	18795	5.52
35	1833	-1.1	0.22	Indolethylamine N-methyltransferase	P40936	Inmt	Mm.299	88	0.63	10/41	30068	6
36	1938	-1.07	0.18	Alpha/beta hydrolase domain-containing protein 14B	Q8VCR7	Abhd14b	Mm.335427	69	0.45	7/32	22551	5.82
37	2164	-1.01	0.34	Superoxide dismutase [Cu-Zn]	P08228	Sod1	Mm.276325	62	0.31	5/22	16104	6.02
38	2015	-1.09	0.15	Superoxide dismutase [Mn], mitochondrial	P09671	Sod2	Mm.290876	91	0.41	8/18	24816	8.8
39	1809	1.08	0.15	Probable ATP-dependent RNA helicase DHX40	Q6PE54	Dhx40	Mm.260627	55	0.19	11/45	89728	8.91
40	1615	-1.02	0.34	BTB/POZ domain-containing adapter for CUL3-mediated RhoA degradation protein 2	O70479	Tnfaip1	Mm.386774	57	0.3	6/41	36624	7.99
41	1525	-1.01	0.35	Fructose-1,6-bisphosphatase	Q9QXD6	Fbp1	Mm.423078	99	0.4	12/32	37288	6.15
42	1558	-1.05	0.28	L-lactate dehydrogenase B chain	P16125	Ldhb	Mm.9745	112	0.4	14/33	36834	5.7
43	1672	1.38	0.068	Sulfotransferase 1 family member D1	Q3UZZ6	Sult1d1	Mm.6824	57	0.33	9/29	35232	5.55
44	1592	-1.11	0.067	N-acyl-aromatic-L-amino acid amidohydrolase (carboxylate-forming)	Q91XE4	Acy3	Mm.29735	63	0.33	8/27	35720	5.3
45	1566	-1.07	0.15	Pyruvate dehydrogenase E1 component subunit beta, mitochondrial	Q9D051	Pdhb	Mm.301527	87	0.69	22/117	39254	6.41
46	1369	-1.11	0.093	Succinyl-CoA ligase [GDP-forming] subunit beta, mitochondrial	Q9Z2I8	Suclg2	Mm.371585	58	0.21	8/22	47096	6.58
47	1284	-1.11	0.13	Cytochrome b-c1 complex subunit 1, mitochondrial	Q9CZ13	Uqcrc1	Mm.335460	120	0.41	17/72	53446	5.81
48	1052	-1.21	0.11	60 kDa heat shock protein, mitochondrial	P63038	Hspd1	Mm.1777	95	0.3	15/34	61088	5.91
49	944	1.03	0.31	Serum albumin	P07724	Alb	Mm.16773	114	0.26	14/24	70700	5.75
50	1199	-1.06	0.27	ATP synthase subunit beta, mitochondrial	P56480	Atp5b	Mm.238973	157	0.39	16/28	56265	5.19
51	1092	-1.21	0.14	Protein disulfide-isomerase A3	P27773	Pdia3	Mm.263177	86	0.31	13/39	57099	5.88
52	1075	1.02	0.32	Bifunctional epoxide hydrolase 2	P34914	Ephx2	Mm.15295	92	0.23	9/19	63045	5.85
53	1291	1.06	0.29	Alpha-enolase	Q6PHC1	Eno1	Mm.70666	88	0.28	11/21	47453	6.37
54	1213	-1.08	0.042	Aldehyde dehydrogenase, mitochondrial	P47738	Aldh2	Mm.284446	111	0.27	14/25	57015	7.53
55	907	-1.1	0.065	Heat shock cognate 71 kDa protein	Q504P4	Hspa8	Mm.290774	86	0.25	14/33	71055	5.37

## Sheet: (C) Thymus
Supplementary Table 1
(C) Thymus: Differentially expressed proteins upon 2-day fasting identified by 2D DIGE and MALDI-TOF/MS analyses
Spot ID in Fig	(Master ID)	Fold-change (>1.1 or <-1.1)	p-value	Protein name	Uniprot ID	Gene name	UniGene ID	Mascot score	Sequence coverage (%)	Peptide matches	Theoretical MW	Theoretical pI
Up-regulated proteins (>1.1 fold)
1	1107	1.82	0.031	Keratin, type II cytoskeletal 8	P11679	Krt8	Mm.358618	146	0.52	30/66	54531	5.7
2	389	1.71	0.031	Collagen alpha-1(VI) chain	Q04857	Col6a1	Mm.2509	109	0.4	31/98	109562	5.2
1'	1105	1.7	0.042	Keratin, type II cytoskeletal 8	P11679	Krt8	Mm.358618	163	0.48	24/43	54531	5.7
3	1242	1.61	0.018	Keratin, type I cytoskeletal 18	P05784	Krt18	Mm.22479	120	0.4	17/41	47509	5.22
4	1690	1.54	0.024	Annexin A4	P97429	Anxa4	Mm.259702	85	0.61	18/76	36178	5.43
5	1828	1.51	0.049	Proteasome subunit beta type-10	O35955	Psmb10	Mm.787	72	0.56	9/54	29330	6.4
6	1231	1.38	0.02	Heterogeneous nuclear ribonucleoprotein F	Q9Z2X1	Hnrnpf	Mm.422979	122	0.53	15/64	46043	5.31
7	1388	1.37	0.049	Actin, cytoplasmic 1	P60710	Actb	Mm.391967	63	0.57	12/65	42052	5.29
8	1369	1.29	0.018	Serpin B6	Q60854	Serpinb6	Mm.252210	59	0.4	13/67	42913	5.53
9	709	1.24	0.05	Gelsolin	P13020	Gsn	Mm.21109	85	0.34	19/71	86287	5.83
10	856	1.21	0.05	Moesin	P26041	Msn	Mm.138876	124	0.48	29/71	67839	6.22
10'	855	1.17	0.049	Moesin	P26041	Msn	Mm.138876	59	0.45	25/122	67839	6.22
Down-regulated proteins (<-1.1 fold)
11	720	-1.68	0.018	Heat shock protein HSP 90-beta	P11499	Hsp90ab1	Mm.2180	152	0.32	19/24	83571	4.97
12	623	-1.62	0.018	Alpha-actinin-1	Q7TPR4	Actn1	Mm.253564	116	0.47	38/119	103631	5.23
13	677	-1.59	0.028	Elongation factor 2	P13639	Eef2	Mm.326799	78	0.17	14/26	96222	6.41
14	1035	-1.54	0.035	60 kDa heat shock protein, mitochondrial	P63038	Hspd1	Mm.1777	70	0.18	9/16	61088	5.91
11'	717	-1.49	0.05	Heat shock protein HSP 90-beta	P11499	Hsp90ab1	Mm.2180	121	0.5	30/103	83571	4.97
15	1269	-1.4	0.018	Eukaryotic initiation factor 4A-I	P60843	Eif4a1	Mm.371557	86	0.3	12/23	46353	5.32
16	1180	-1.36	0.05	ATP synthase subunit beta, mitochondrial	P56480	Atp5b	Mm.238973	203	0.5	22/37	56265	5.19
13'	673	-1.35	0.024	Elongation factor 2	P58252	Eef2	Mm.326799	173	0.45	32/72	96222	6.41
17	810	-1.35	0.039	Mitochondrial import receptor subunit TOM34	Q9CYG7	Tomm34	Mm.23173	55	0.39	10/86	34656	9.24
18	566	-1.34	0.02	Heterogeneous nuclear ribonucleoprotein U-like protein 2	Q00PI9	Hnrnpul2	Mm.476519	69	0.34	23/91	85515	4.83
19	2177	-1.33	0.047	Eukaryotic translation initiation factor 5A-1	P63242	Eif5a	Mm.29324	84	0.6	9/67	17049	5.08
20	889	-1.3	0.031	Heat shock cognate 71 kDa protein	P63017	Hspa8	Mm.290774	76	0.2	13/32	71055	5.37
21	1426	-1.3	0.049	40S ribosomal protein SA	P14206	Rpsa	Mm.4071	105	0.46	13/68	32931	4.8
22	1112	-1.29	0.049	Fibrinogen beta chain	Q8K0E8	Fgb	Mm.30063	76	0.42	16/66	55402	6.68
23	1014	-1.25	0.035	T-complex protein 1 subunit epsilon	P80316	Cct5	Mm.282158	98	0.31	14/26	60042	5.72
24	844	-1.22	0.018	Glycine-tRNA ligase	Q9CZD3	Gars	Mm.250004	97	0.4	24/96	82624	6.24
25	1619	-1.11	0.043	L-lactate dehydrogenase A chain	P06151	Ldha	Mm.29324	98	0.3	10/19	36817	7.62
26	991	-1.1	0.042	Bifunctional purine biosynthesis protein PURH	Q9CWJ9	Atic	Mm.38010	132	0.54	28/91	64690	6.3
No significant change
27	1140	1.01	0.99	Homeobox protein Hox-C11	P31313	Hoxc11	Mm.37692	57	0.26	6/22	34143	8.81
28	1748	-1.06	0.51	14-3-3 protein epsilon	P62259	Ywhae	Mm.234700	58	0.29	7/26	29326	4.63
29	2140	-1.14	0.33	Cofilin-1	P18760	Cfl1	Mm.329655	80	0.67	11/64	18776	8.22
30	2212	-1.23	0.27	Peptidyl-prolyl cis-trans isomerase A	P17742	Ppia	Mm.5246	119	0.7	12/35	18131	7.74
30'	2221	-1.17	0.19	Peptidyl-prolyl cis-trans isomerase A	P17742	Ppia	Mm.5246	162	0.81	19/69	18131	7.74
31	1691	1.04	0.68	F-actin-capping protein subunit beta	P47757	Capzb	Mm.2945	85	0.54	14/71	31611	5.47
32	1509	1.07	0.65	Actin, cytoplasmic 2	P63260	Actg1	Mm.426706	55	0.44	9/43	42108	5.31
7'	1364	1.06	0.39	Actin, cytoplasmic 1	P60710	Actb	Mm.391967	90	0.41	12/35	42052	5.29
33	946	1.35	0.54	Serum albumin	P07724	Alb	Mm.16773	73	0.13	8/18	70700	5.75
34	960	1.04	0.68	Leukotriene A-4 hydrolase	P24527	Lta4h	Mm.271071	138	0.45	23/61	69634	5.98
35	1091	-1.1	0.32	Coronin-1A	O89053	Coro1a	Mm.290482	75	0.32	11/43	51641	6.05
36	1245	1.08	0.55	Alpha-enolase	P17182	Eno1	Mm.70666	76	0.25	9/26	47453	6.37
37	1599	1.14	0.2	Malate dehydrogenase, cytoplasmic	P14152	Mdh1	Mm.212703	56	0.23	7/24	36659	6.16
38	952	-1.04	0.64	Transketolase	Q62371	Tkt	Mm.290692	84	0.19	10/18	68272	7.23
10''	859	1.08	0.44	Moesin	P26041	Msn	Mm.138876	172	0.66	47/129	67839	6.22
39	1820	1.1	0.24	14-3-3 protein zeta/delta	P63101	Ywhaz	Mm.3360	129	0.6	15/61	27925	4.73
40	1898	1.3	0.2	CST complex subunit STN1	Q8K2X3	Obfc1	Mm.218048	67	0.22	7/31	43914	5.54
41	1867	-1.05	0.62	Peroxiredoxin-6	O08709	Prdx6	Mm.186185	67	0.63	10/97	24969	5.71
42	1961	-1.04	0.84	Protein DJ-1	Q99LX0	Park7	Mm.277349	56	0.42	7/61	20236	6.32
43	1843	-1.03	0.89	Endoplasmin	P08113	Hsp90b1	Mm.87773	230	0.57	54/118	92703	4.74
44	948	1.08	0.5	Plastin-2	Q61233	Lcp1	Mm.153911	159	0.37	20/30	70732	5.2
45	908	1.01	0.95	Lamin-B1	P14733	Lmnb1	Mm.4105	191	0.59	35/89	66973	5.11
46	1062	1.08	0.54	Protein disulfide-isomerase A3	P27773	Pdia3	Mm.263177	111	0.31	14/29	57099	5.88
33'	914	1.33	0.46	Serum albumin	P07724	Alb	Mm.16773	208	0.57	29/76	70700	5.75

## Sheet: (D) Spleen
Supplementary Table 1
(D) Spleen: Differentially expressed proteins upon 2-day fasting identified by 2D DIGE and MALDI-TOF/MS analyses
Spot ID in Fig	(Master ID)	Fold-change (>1.1 or <-1.1)	p-value	Protein name	Uniprot ID	Gene name	UniGene ID	Mascot score	Sequence coverage (%)	Peptide matches	Theoretical MW	Theoretical pI
Up-regulated proteins (>1.1 fold)
1	1899	1.68	0.0065	Apolipoprotein A-I	Q00623	Apoa1	Mm.26743	120	0.51	18/60	30597	5.51
2	1116	1.37	0.018	Keratin, type II cytoskeletal 8	P11679	Krt8	Mm.358618	193	0.7	43/128	54531	5.7
3	1847	1.33	0.043	Glutathione S-transferase Mu 1	P10649	Gstm1	Mm.37199	107	0.77	24/107	26067	7.71
4	1385	1.23	0.02	Adenosine deaminase	P03958	Ada	Mm.388	64	0.55	14/77	40251	5.48
5	597	1.23	0.03	Mixture: Alpha-actinin-1	Q7TPR4	Actn1	Mm.253564	185	0.63	50/132	103631	5.23
				Mixture: Alpha-actinin-4	P57780	Actn4	Mm.81144	168	0.55	44/132	105368	5.25
Down-regulated proteins (<-1.1 fold)
6	1770	-1.62	0.03	Carbonic anhydrase 2	P00920	Ca2	Mm.239871	70	0.6	9/51	29129	6.49
7	708	-1.36	0.0065	Mixture: Heat shock protein HSP 90-beta	P11499	Hsp90ab	Mm.222	191	0.58	39/99	83571	4.97
				Mixture: Heat shock protein HSP 90-alpha	P07901	Hsp90aa1	Mm.341186	127	0.53	32/99	85134	4.93
8	686	-1.3	0.034	Signal transducer and activator of transcription 1	P42225	Stat1	Mm.277406	73	0.3	18/59	87826	5.42
9	1243	-1.27	0.0055	Ribonuclease inhibitor	Q91VI7	Rnh1	Mm.10152	133	0.68	21/76	51495	4.69
10	764	-1.23	0.03	Ezrin	P26040	Ezr	Mm.277812	118	0.57	36/99	69478	5.83
11	1425	-1.21	0.03	Glutaredoxin-3	Q9CQM9	Glrx3	Mm.267692	76	0.43	12/75	38039	5.42
12	1434	-1.2	0.03	40S ribosomal protein SA	P14206	Rpsa	Mm.4071	147	0.58	19/85	32931	4.8
13	1248	-1.16	0.012	Keratin, type I cytoskeletal 18	P05784	Krt18	Mm.22479	129	0.66	24/85	47509	5.22
14	713	-1.12	0.03	Aconitate hydratase, mitochondrial	Q99KI0	Aco2	Mm.154581	234	0.55	40/106	86151	8.08
No significant change
15	625	-1.07	0.77	Endoplasmin	P08113	Hsp90b1	Mm.87773	191	0.56	47/114	92703	4.74
16	1161	-1.18	0.17	Calreticulin	P14211	Calr	Mm.1971	155	0.6	27/117	48136	4.33
17	1083	1.06	0.87	Protein disulfide-isomerase	P09103	P4hb	Mm.16660	60	0.35	21/109	57422	4.77
18	1174	1	1	Tubulin beta-5 chain	P99024	Tubb5	Mm.273538	212	0.67	32/104	50095	4.78
19	1394	-1.01	0.89	Mixutre: Actin, cytoplasmic 2	P63260	Actg1	Mm.426706	134	0.81	23/111	42108	5.31
				Mixture: Actin, cytoplasmic 1	P60710	Actb	Mm.391967	115	0.76	21/111	42052	5.29
20	1796	1.05	0.46	14-3-3 protein zeta/delta	P63101	Ywhaz	Mm.3360	151	0.75	23/82	27925	4.73
21	1872	-1.14	0.19	Rho GDP-dissociation inhibitor 2	Q61599	Arhgdib	Mm.2241	83	0.67	11/76	22894	4.97
22	1833	-1.03	0.86	Rho GDP-dissociation inhibitor 1	Q99PT1	Arhgdia	Mm.30016	68	0.62	12/94	23450	5.12
23	1692	-1.05	0.71	F-actin-capping protein subunit beta	P47757	Capzb	Mm.2945	117	0.65	20/95	31611	5.47
24	1762	-1.14	0.13	Proteasome activator complex subunit 1	P97371	Psme1	Mm.830	93	0.69	17/85	28826	5.73
25	2135	1.08	0.11	Superoxide dismutase [Cu-Zn]	P08228	Sod1	Mm.276325	56	0.42	9/87	16104	6.02
26	1591	-1.02	0.93	Malate dehydrogenase, cytoplasmic	P14152	Mdh1	Mm.212703	59	0.45	13/77	36659	6.16
27	1410	1.02	0.88	Leukocyte elastase inhibitor A	Q9D154	Serpinb1a	Mm.20144	63	0.44	18/87	42719	5.85
28	905	1.19	0.27	Serum albumin	P07724	Alb	Mm.16773	249	0.62	33/98	70700	5.75
29	940	-1.19	0.077	Plastin-2	Q61233	Lcp1	Mm.153911	340	0.81	47/117	70732	5.2
30	1071	-1.19	0.095	T-complex protein 1 subunit beta	P80314	Cct2	Mm.247788	127	0.65	26/114	57783	5.97
31	1214	-1.01	0.95	Alpha-enolase	P17182	Eno1	Mm.70666	144	0.61	20/82	47453	6.37
32	906	-1.04	0.64	Transketolase	Q62371	Tkt	Mm.290692	270	0.82	41/124	68272	7.23
33	1031	1.03	0.9	Pyruvate kinase PKM	P52480	Pkm	Mm.326167	214	0.72	44/119	58378	7.18
34	1104	1.03	0.81	Adenylyl cyclase-associated protein 1	P40124	Cap1	Mm.8687	98	0.6	22/113	51875	7.16
35	2055	-1.13	0.16	Cofilin-1	P18760	Cfl1	Mm.329655	97	0.68	12/81	18776	8.22
36	1566	1.24	0.32	Annexin A2	P07356	Anxa2	Mm.238343	103	0.5	20/93	38937	7.55
37	2107	-1.06	0.77	Eukaryotic translation initiation factor 5A-1	P63242	Eif5a	Mm.18026	98	0.75	11/63	17049	5.08
38	621	-1.3	0.17	Elongation factor 2	P58252	Eef2	Mm.326799	153	0.57	39/109	96222	6.41
39	1745	-1.07	0.71	Chloride intracellular channel protein 1	Q9Z1Q5	Clic1	Mm.29524	129	0.71	16/68	27338	5.09
40	1259	-1.08	0.15	Actin-related protein 10	Q9QZB7	Actr10	Mm.29317	63	0.29	9/96	46748	7.54
41	1676	1.15	0.3	Annexin A5	P48036	Anxa5	Mm.1620	182	0.66	29/101	35787	4.83
