# Supplementary material for: 2D DIGE proteomic analysis reveals fasting‐induced protein remodeling through organ‐specific transcription factor(s) in mice
Source: FEBS Open Bio. 2018 Aug 13;8(9):1524–43. doi: 10.1002/2211-5463.12497 (PMC6120221; doi:10.1002/2211-5463.12497)
Supplement: Supplementary file 2 — Table S2. (A) Liver: Upstream regulator analysis of differentially expressed proteins upon 2‐day fasting by Ingenuity Pathway Analysis (IPA). (B) Kidney: Upstream regulator analysis of differentially expressed proteins upon 2‐day fasting by Ingenuity Pathway Analysis (IPA). (C) Thymus: Upstream regulator analysis of differentially expressed proteins upon 2‐day fasting by Ingenuity Pathway Analysis (IPA). (D) Spleen: Upstream regulator analysis of differentially expressed proteins upon 2‐day fasting by Ingenuity Pathway Analysis (IPA). [file FEB4-8-1524-s002.xlsx]

## Sheet: (A) Liver
Supplementary Table 2
(A) Liver: Upstream regulator analysis of differentially expressed proteins upon 2-day fasting by Ingenuity Pathway Analysis (IPA)
	Upstream regulator	Fold change	Molecule type	Predicted activation state	Activation z-score	p-value of overlap	Target molecules in dataset
1	PPARA		ligand-dependent nuclear receptor		1.449	6.7e-19	ACOX1,APOA1,APOE,ASL,CAT,CES3,FASN,FTCD,GSTP1,HADH,HMGCS2,HPD,KRT8,Mup1 (includes others),PAH,PC,PCK1,SARDH,SELENBP1,SORD
2	NR1I2		ligand-dependent nuclear receptor		-1.519	2.18e-11	ACOX1,CES1,Ces2a,CES3,FASN,GOT1,GSTM5,GSTP1,HMGCS2,Mup1 (includes others)
3	PPARG		ligand-dependent nuclear receptor		0.547	2.33e-11	ACOX1,APOA1,APOE,CAT,CES1,FASN,GAPDH,HMGCS2,HYOU1,KRT18,PC,PCK1,PYGL,TKT
4	TP53		transcription regulator		-0.308	2.49e-08	ABAT,ACO2,ALB,ANXA6,APOA1,APOE,ASL,CAT,FASN,GAPDH,GSTM5,GSTP1,HADH,HSP90AB1,HSPD1,KRT18,KRT8,OAT,PCK1
5	ATF6		transcription regulator			1.45e-07	ACOX1,CALR,HSP90B1,HSPA5,PCK1
6	XBP1		transcription regulator	Inhibited	-2.206	1.78e-07	APOA1,CALR,CAT,FASN,HSP90B1,HSPA5,HYOU1,PDIA3
7	NFE2L2		transcription regulator		-1.838	3.35E-07	CAT,GSTM5,GSTP1,HSP90AB1,HSP90B1,HSPA9,INMT,OAT,PDIA3,PRDX1
8	NR1I3		ligand-dependent nuclear receptor		-1.973	7.30E-07	ACOX1,APOA1,Ces2a,GSTM5,GSTP1,PCK1
9	PDX1		transcription regulator		0.000	1.05E-06	ALB,CAT,GOT1,KRT18,KRT8,PC,SDHA
10	RXRA		ligand-dependent nuclear receptor		0.717	1.23E-06	ACOX1,APOA1,APOE,CAT,FASN,HMGCS2,PC,PCK1
11	RORA		ligand-dependent nuclear receptor			1.32E-06	APOE,FASN,GOT1,GSTP1,Mup1 (includes others),PCK1,SELENBP1
12	HTT		transcription regulator			1.33E-06	APOA1,EEF2,FASN,GAPDH,GLO1,HSP90AB1,HSPA5,HSPA9,HSPD1,Mup1 (includes others),PC,SDHA
13	HNF4A		transcription regulator		1.352	1.68E-06	AASS,ACO2,ACOX1,ALDH1L1,APOA1,APOE,GAPDH,GOT1,HAAO,HGD,HPD,HSP90B1,HSPA5,KRT8,MTHFD1,MUT,OGDH,PCK1,PSMC4,PYGL
14	MYC		transcription regulator		0.606	1.85E-06	ALB,ANXA6,EEF2,FASN,GAPDH,GOT1,HSPA9,HSPD1,MTHFD1,NME2,OAT,PCK1,SARDH,TKT
15	PML		transcription regulator		0.600	1.90E-06	ACOX1,APOA1,APOE,CAT,FASN,PRDX1
16	NFYA		transcription regulator			5.11E-06	ALB,CALR,CAT,FASN,HSPA5
17	FOS		transcription regulator		-0.441	5.27E-06	ACOX1,ASL,CAT,FASN,GSTP1,HSP90B1,HSPA5,KRT8,PRDX1,SELENBP1
18	NR4A1		ligand-dependent nuclear receptor			9.63E-06	APOE,FASN,GSTM5,KRT18,KRT8,PDIA3
19	PPARD		ligand-dependent nuclear receptor		-0.068	1.72E-05	ACOX1,APOA1,APOE,FASN,HMGCS2,SORD
20	NR0B2		ligand-dependent nuclear receptor		-0.865	3.52E-05	ACOX1,APOA1,FASN,PCK1
21	NRIP1		transcription regulator		-1.000	3.76E-05	ACO2,APOA1,FASN,PYGL
22	CEBPA		transcription regulator		0.600	3.98E-05	ALB,ASL,FASN,GAPDH,GSTP1,HSPA5,Mup1 (includes others),PCK1
23	PPARGC1A		transcription regulator		0.078	4.75E-05	ACOX1,CAT,FASN,NDUFV2,PCK1,SDHA
24	HNF1A		transcription regulator		1.072	5.82E-05	ALB,GOT1,HGD,HSPA5,MTHFD1,OGDH,PAH,PCK1
25	MYCN		transcription regulator		-0.970	1.01E-04	EEF2,GAPDH,HSP90AB1,HSPD1,NME2,SORD
26	Esrra		transcription regulator			1.32E-04	ACO1,ACOX1,PCK1,PYGL
27	NR1H3		ligand-dependent nuclear receptor			1.38E-04	ACOX1,APOA1,APOE,FASN
28	NR3C1		ligand-dependent nuclear receptor			1.77E-04	APOE,CAT,GSTP1,HGD,HMGCS2,HSP90AB1,MTHFD1,OAT,PCK1
29	SP1		transcription regulator			1.93E-04	APOA1,APOE,CAT,CES1,FASN,HSPA5,KRT18,PCK1
30	FOXA2		transcription regulator	Activated	2.194	2.06E-04	ALB,APOA1,HADH,HMGCS2,PCK1
31	ESRRG		ligand-dependent nuclear receptor			2.18E-04	GAPDH,HADH,PCK1
32	SREBF1		transcription regulator			2.66E-04	FASN,HSPA5,MAT1A,OAT,PCK1
33	JUN		transcription regulator		-1.165	2.78E-04	APOE,CA3,EEF2,GOT1,GSTP1,PRDX1,RGN
34	ESR2		ligand-dependent nuclear receptor		-0.762	2.86E-04	APOE,CES1,FASN,GSTP1,KRT8,PYGL,SORD
35	KAT5		transcription regulator			3.11E-04	ALB,APOA1,HSPD1,NME2
36	ARNTL		transcription regulator			3.15E-04	ACOX1,FASN,HMGCS2
37	AHR		ligand-dependent nuclear receptor		0.849	4.79E-04	ACOX1,ALB,GOT1,GSTM5,HSPA5,PCK1
38	BRD7		transcription regulator			5.04E-04	FASN,KRT8
39	ATF4		transcription regulator		-1.974	5.67E-04	CALR,FASN,HSP90B1,HSPA5
40	NOTCH1		transcription regulator		-0.485	5.88E-04	KRT8,NDUFV2,OAT,PDIA3,SDHA
41	GTF2I		transcription regulator			8.29E-04	CAT,HSPA5
42	SERTAD2		transcription regulator			9.55E-04	ACOX1,CAT
43	RORC		ligand-dependent nuclear receptor			1.19E-03	GSTP1,Mup1 (includes others),PCK1,SELENBP1
44	NFIA		transcription regulator			1.38E-03	PCK1,RGN
45	CREB3L1		transcription regulator			1.38E-03	HSP90B1,HSPA5
46	NR1H2		ligand-dependent nuclear receptor			1.43E-03	ACOX1,APOE,FASN
47	FOXO3		transcription regulator		-0.176	1.69E-03	CAT,FASN,GSTM5,HMGCS2
48	ZNF202		transcription regulator			1.71E-03	APOE,CALR
49	MED13		transcription regulator			2.07E-03	PYGL,TKT
50	KEAP1		transcription regulator			2.07E-03	GSTP1,PRDX1
51	SIRT1		transcription regulator		-0.343	2.09E-03	CAT,FASN,PC,PCK1
52	THRB		ligand-dependent nuclear receptor			2.09E-03	ACOX1,APOA1,FASN,PCK1
53	E2F1		transcription regulator			2.13E-03	CALR,CCT2,HSP90B1,HSPD1,INMT,MTHFD1
54	HSF1		transcription regulator		-0.469	2.22E-03	CCT2,FASN,HSP90AB1,HSPD1
55	HOXA10		transcription regulator		0.000	2.27E-03	APOE,CA3,INMT,KRT18
56	TFAP2A		transcription regulator			2.54E-03	APOE,GLO1,PRDX1
57	NR2C2		ligand-dependent nuclear receptor			2.67E-03	ACOX1,APOE
58	THOC1		transcription regulator			3.08E-03	CALR
59	ALYREF		transcription regulator			3.08E-03	APOE
60	ESRRA		ligand-dependent nuclear receptor			3.16E-03	ACOX1,GAPDH,GOT1
61	FOXO1		transcription regulator			3.27E-03	FASN,HPD,HSPA5,PCK1,TKT
62	MECP2		transcription regulator			3.85E-03	APOE,GSTP1,HSPA5
63	MLXIPL		transcription regulator			4.10E-03	FASN,PYGL
64	RXRG		ligand-dependent nuclear receptor			4.36E-03	APOA1,PCK1
65	NR2F1		ligand-dependent nuclear receptor			5.20E-03	APOA1,PCK1
66	HIF1A		transcription regulator			5.40E-03	ACO1,APOE,GAPDH,HSPA5,KRT18
67	NR2F2		ligand-dependent nuclear receptor			5.80E-03	APOA1,PCK1
68	PCBD1		transcription regulator			6.14E-03	PAH
69	CEBPB		transcription regulator			7.25E-03	ALB,HSPD1,INMT,KRT18,PCK1
70	RXRB		ligand-dependent nuclear receptor			7.77E-03	ACOX1,FASN
71	KLF15		transcription regulator			8.12E-03	ACOX1,FASN
72	EP300		transcription regulator			8.79E-03	ANXA6,FASN,HMGCS2,HSP90AB1,PCK1
73	CREBZF		transcription regulator			9.20E-03	FASN
74	ZNF746		transcription regulator			9.20E-03	PCK1
75	NR1H4		ligand-dependent nuclear receptor			9.80E-03	APOA1,FASN,PCK1
76	PPARGC1B		transcription regulator			1.00E-02	FASN,PCK1
77	NFKBIA		transcription regulator		0.640	1.05E-02	APOA1,GSTM5,HSPA5,KRT18,KRT8
78	MED1		transcription regulator			1.06E-02	ACOX1,FASN,GSTP1
79	CLOCK		transcription regulator			1.06E-02	ACOX1,FASN,HMGCS2
80	DDIT3		transcription regulator			1.08E-02	HSPA5,HSPD1
81	ATF6B		transcription regulator			1.23E-02	HSPA5
82	ZIC1		transcription regulator			1.23E-02	APOE
83	MBD2		transcription regulator			1.38E-02	APOE,GSTP1
84	SMARCB1		transcription regulator			1.44E-02	Mup1 (includes others),PC,PCK1
85	TFAP2C		transcription regulator			1.47E-02	AIFM1,KRT8
86	MYCL		transcription regulator			1.53E-02	HSPD1
87	TCF7L2		transcription regulator			1.81E-02	HMGCS2,PCK1
88	EPAS1		transcription regulator			2.00E-02	CAT,FASN,HSPA5
89	NCOR1		transcription regulator			2.35E-02	ACOX1,SORD
90	USF1		transcription regulator			2.35E-02	CAT,FASN
91	NCOA6		transcription regulator			2.44E-02	FASN
92	ZIC2		transcription regulator			2.74E-02	APOE
93	TAF6		transcription regulator			2.74E-02	GAPDH
94	NR5A2		ligand-dependent nuclear receptor			2.83E-02	APOA1,FASN
95	CREBBP		transcription regulator			2.92E-02	ANXA6,ASL,HMGCS2,PCK1
96	STAT4		transcription regulator			3.01E-02	KRT18,PYGL,SELENBP1
97	MAFF		transcription regulator			3.04E-02	GSTP1
98	SMARCA4		transcription regulator			3.20E-02	ALB,APOA1,GAPDH,GSTP1,KRT18
99	Ncoa6		transcription regulator			3.33E-02	FASN
100	PIAS4		transcription regulator			3.63E-02	ALB
101	HDAC1		transcription regulator			3.67E-02	APOA1,GSTP1,PCK1
102	FOXG1		transcription regulator			3.93E-02	PCK1
103	MLX		transcription regulator			3.93E-02	FASN
104	THRA		ligand-dependent nuclear receptor			4.09E-02	APOA1,FASN
105	ESR1		ligand-dependent nuclear receptor		0.320	4.14E-02	AASS,APOA1,APOE,FASN,HSP90B1,HSPD1,PYGL,SORD
106	THRAP3		transcription regulator			4.52E-02	CA3
107	PLAGL1		transcription regulator			4.52E-02	SORD
108	PGR		ligand-dependent nuclear receptor			4.57E-02	ACOX1,GOT1,KRT18
109	STAT6		transcription regulator			4.62E-02	ACOX1,APOE,SELENBP1
110	RARA		ligand-dependent nuclear receptor			4.66E-02	AASS,APOA1,PCK1
111	CTBP2		transcription regulator			4.81E-02	KRT8
112	MAFG		transcription regulator			4.81E-02	GSTP1
113	Rhox5		transcription regulator			4.81E-02	CA3
114	SMAD6		transcription regulator			4.81E-02	PCK1

## Sheet: (B) Kidney
Supplementary Table 2
(B) Kidney: Upstream regulator analysis of differentially expressed proteins upon 2-day fasting by Ingenuity Pathway Analysis (IPA)
	Upstream regulator	Fold change	Molecule type	Predicted activation state	Activation z-score	p-value of overlap	Target molecules in dataset
1	ATF6		transcription regulator			2.35E-09	ACOX1,CALR,CPT2,HSP90B1,PCK1
2	PPARA		ligand-dependent nuclear receptor		1.753	3.30E-09	Acot1,ACOX1,ALDH9A1,APOA1,CPT2,GSTT2/GSTT2B,PAH,PCK1,SELENBP1
3	KLF15		transcription regulator		1.099	3.98E-07	Acot1,ACOX1,ACSS1,CPT2
4	NR1I3		ligand-dependent nuclear receptor			1.18E-05	ACOX1,APOA1,GSTM5,PCK1
5	NR2F1		ligand-dependent nuclear receptor			1.54E-05	APOA1,CPT2,PCK1
6	PPARG		ligand-dependent nuclear receptor		0.910	1.83E-05	ACOX1,ALDH9A1,APOA1,CPT2,IVD,PCK1
7	RXRA		ligand-dependent nuclear receptor			2.60E-05	Acot1,ACOX1,APOA1,CPT2,PCK1
8	NR1H4		ligand-dependent nuclear receptor			4.44E-05	ACSS1,APOA1,CPT2,PCK1
9	NR0B2		ligand-dependent nuclear receptor			7.86E-05	ACOX1,APOA1,PCK1
10	THRB		ligand-dependent nuclear receptor			9.74E-05	ACOX1,APOA1,GSN,PCK1
11	PPARD		ligand-dependent nuclear receptor		-0.277	9.95E-05	ACOX1,ALDH9A1,APOA1,CPT2
12	LHX1		transcription regulator			1.72E-04	ACSM2A,GATM,PAH
13	Esrra		transcription regulator			2.14E-04	ACOX1,CPT2,PCK1
14	HNF1A		transcription regulator		-1.184	3.14E-04	GATM,OGDH,PAH,PCK1,VIL1
15	TFAM		transcription regulator			3.48E-04	ACOX1,CPT2
16	RXRG		ligand-dependent nuclear receptor			9.00E-04	APOA1,PCK1
17	AHR		ligand-dependent nuclear receptor			9.94E-04	ACOX1,EHD1,GSTM5,PCK1
18	NR2F2		ligand-dependent nuclear receptor			1.20E-03	APOA1,PCK1
19	HNF4A		transcription regulator		0.673	1.25E-03	Acot1,ACOX1,ALDH1L1,APOA1,CPT2,GSN,HSP90B1,OGDH,PCK1
20	THOC1		transcription regulator			1.39E-03	CALR
21	NFE2L2		transcription regulator		1.126	2.04E-03	GSTM5,GSTT2/GSTT2B,HSP90B1,HSPA9
22	MYC		transcription regulator		-0.447	2.27E-03	ACSS1,CPT2,EEF2,HSPA9,PCK1,TRAP1
23	TP53		transcription regulator		-1.195	2.52E-03	ALDH9A1,APOA1,GATM,GSN,GSTM5,PCK1,TRAP1
24	HTT		transcription regulator			2.55E-03	APOA1,EEF2,GSN,HSPA9,TRAP1
25	XBP1		transcription regulator			2.61E-03	APOA1,CALR,HSP90B1
26	PCBD1		transcription regulator			2.77E-03	PAH
27	NRIP1		transcription regulator			3.24E-03	APOA1,SUOX
28	ATF3		transcription regulator			4.01E-03	GSN,PCK1
29	ZNF746		transcription regulator			4.15E-03	PCK1
30	NR1H3		ligand-dependent nuclear receptor			6.19E-03	ACOX1,APOA1
31	NR5A2		ligand-dependent nuclear receptor			6.19E-03	APOA1,GATM
32	PML		transcription regulator			1.20E-02	ACOX1,APOA1
33	ATF4		transcription regulator			1.26E-02	CALR,HSP90B1
34	NR1I2		ligand-dependent nuclear receptor			1.70E-02	ACOX1,GSTM5
35	FOXG1		transcription regulator			1.79E-02	PCK1
36	RORC		ligand-dependent nuclear receptor			1.83E-02	PCK1,SELENBP1
37	SERTAD2		transcription regulator			2.06E-02	ACOX1
38	E2F1		transcription regulator			2.16E-02	CALR,HSP90B1,TRAP1
39	SMARCB1		transcription regulator			2.19E-02	GSN,PCK1
40	FOXO3		transcription regulator			2.19E-02	Acot1,GSTM5
41	SMAD6		transcription regulator			2.20E-02	PCK1
42	FOXA2		transcription regulator			2.44E-02	APOA1,PCK1
43	NFIA		transcription regulator			2.47E-02	PCK1
44	BARX2		transcription regulator			2.47E-02	HSPA9
45	CREB3L1		transcription regulator			2.47E-02	HSP90B1
46	RORA		ligand-dependent nuclear receptor			2.55E-02	PCK1,SELENBP1
47	ZNF202		transcription regulator			2.74E-02	CALR
48	GLI1		transcription regulator			2.98E-02	TUFM,VIL1
49	CITED2		transcription regulator			3.28E-02	ACOX1
50	NR2C2		ligand-dependent nuclear receptor			3.41E-02	ACOX1
51	PPARGC1A		transcription regulator			3.45E-02	ACOX1,PCK1
52	SP1		transcription regulator			3.48E-02	ACSS1,APOA1,PCK1
53	STAT4		transcription regulator			3.69E-02	ACSS1,SELENBP1
54	FOS		transcription regulator			3.72E-02	ACOX1,HSP90B1,SELENBP1
55	WT1		transcription regulator			4.00E-02	HSP90B1,TRAP1
56	MLXIPL		transcription regulator			4.21E-02	MIOX
57	HDAC1		transcription regulator			4.26E-02	APOA1,PCK1
58	MYCN		transcription regulator			4.42E-02	EEF2,TUFM
59	CARM1		transcription regulator			4.88E-02	PCK1
60	PGR		ligand-dependent nuclear receptor			4.99E-02	ACOX1,CPT2

## Sheet: (C) Thymus
Supplementary Table 2
(C) Thymus: Upstream regulator analysis of differentially expressed proteins upon 2-day fasting by Ingenuity Pathway Analysis (IPA)
	Upstream regulator	Fold change	Molecule type	Predicted activation state	Activation z-score	p-value of overlap	Target molecules in dataset
1	MYCN		transcription regulator	Inhibited	-2.630	7.10E-09	ACTB,EEF2,EIF4A1,EIF5A,HSP90AB1,HSPD1,LDHA
2	TP53		transcription regulator	Activated	2.764	9.54E-09	ACTB,ACTN1,ANXA4,GSN,HSP90AB1,HSPA8,HSPD1,KRT18,KRT8,LDHA,RPSA,SERPINB6
3	HTT		transcription regulator			6.49E-07	ATP5B,COL6A1,EEF2,GSN,HSP90AB1,HSPA8,HSPD1,LDHA
4	MYC		transcription regulator	Inhibited	-2.190	9.54E-06	ACTB,ACTN1,ANXA4,EEF2,EIF4A1,HSPD1,LDHA,MSN
5	HSF1		transcription regulator		-1.054	4.48E-05	CCT5,HSP90AB1,HSPA8,HSPD1
6	HNF1B		transcription regulator			2.88E-04	ACTN1,ANXA4,FGB
7	SUPT16H		transcription regulator			3.60E-04	KRT8,MSN
8	NR4A1		ligand-dependent nuclear receptor			7.43E-04	COL6A1,KRT18,KRT8
9	PDX1		transcription regulator			9.48E-04	ACTB,KRT18,KRT8
10	HOXA10		transcription regulator			1.05E-03	ACTB,KRT18,MSN
11	NFKBIA		transcription regulator		0.000	1.30E-03	HSPA8,KRT18,KRT8,RPSA
12	SPI1		transcription regulator			1.42E-03	ACTB,HSPA8,PSMB10
13	ETS1		transcription regulator			1.59E-03	HSPA8,KRT8,SERPINB6
14	PLAGL2		transcription regulator			4.50E-03	LDHA
15	ESRRA		ligand-dependent nuclear receptor			5.11E-03	ATP5B,LDHA
16	TRIM24		transcription regulator			5.32E-03	EIF5A,PSMB10
17	MYCL		transcription regulator			5.62E-03	HSPD1
18	HIF1A		transcription regulator			7.85E-03	EIF5A,KRT18,LDHA
19	MYCBP		transcription regulator			7.86E-03	LDHA
20	SMAD7		transcription regulator			8.42E-03	COL6A1,KRT8
21	CEBPB		transcription regulator			9.53E-03	HSPA8,HSPD1,KRT18
22	PPARA		ligand-dependent nuclear receptor			1.08E-02	ATP5B,FGB,KRT8
23	TAF5		transcription regulator			1.12E-02	ACTB
24	MXD1		transcription regulator			1.12E-02	EIF4A1
25	NR1H4		ligand-dependent nuclear receptor			1.12E-02	FGB,LDHA
26	TWIST1		transcription regulator			1.20E-02	COL6A1,GSN
27	BRD7		transcription regulator			1.23E-02	KRT8
28	ESR1		ligand-dependent nuclear receptor			1.27E-02	ANXA4,EIF5A,GSN,HSPD1,SERPINB6
29	HNF1A		transcription regulator			1.27E-02	ANXA4,FGB,GARS
30	SATB1		transcription regulator			1.48E-02	ACTN1,HSPA8
31	PLAGL1		transcription regulator			1.68E-02	LDHA
32	CTBP2		transcription regulator			1.79E-02	KRT8
33	ATOH1		transcription regulator			1.79E-02	ANXA4
34	EPAS1		transcription regulator			1.87E-02	EIF5A,LDHA
35	TGFB1I1		transcription regulator			1.90E-02	KRT18
36	SP100		transcription regulator			2.12E-02	HSPA8
37	FOS		transcription regulator			2.16E-02	ANXA4,COL6A1,KRT8
38	SIN3B		transcription regulator			2.34E-02	LDHA
39	PPARGC1A		transcription regulator			2.34E-02	ATP5B,LDHA
40	H2AFX		transcription regulator			2.45E-02	ACTB
41	ELF5		transcription regulator			2.45E-02	KRT8
42	PRDM1		transcription regulator			2.49E-02	FGB,PSMB10
43	SIX5		transcription regulator			2.67E-02	KRT18
44	ZEB2		transcription regulator			2.89E-02	KRT18
45	ELF3		transcription regulator			3.22E-02	KRT8
46	HSF2		transcription regulator			3.33E-02	CCT5
47	RB1		transcription regulator			3.39E-02	ACTB,KRT18
48	PGR		ligand-dependent nuclear receptor			3.42E-02	COL6A1,KRT18
49	PAX5		transcription regulator			3.44E-02	MSN
50	NFYB		transcription regulator			3.59E-02	ACTB,ATP5B
51	NR3C1		ligand-dependent nuclear receptor			3.66E-02	ACTB,ACTN1,HSP90AB1
52	GTF2B		transcription regulator			3.87E-02	ACTB
53	ZEB1		transcription regulator			4.09E-02	KRT18
54	ESRRG		ligand-dependent nuclear receptor			4.20E-02	LDHA
55	MYBL2		transcription regulator			4.52E-02	HSPA8
56	HR		transcription regulator			4.63E-02	COL6A1
57	NFIB		transcription regulator			4.63E-02	KRT8
58	SNAI2		transcription regulator			4.74E-02	KRT18
59	SRF		transcription regulator			4.84E-02	ACTB,GSN
60	NOTCH3		transcription regulator			4.84E-02	ACTN1

## Sheet: (D) Spleen
Supplementary Table 2
(D) Spleen: Upstream regulator analysis of differentially expressed proteins upon 2-day fasting by Ingenuity Pathway Analysis (IPA)
	Upstream regulator	Fold change	Molecule type	Predicted activation state	Activation z-score	p-value of overlap	Target molecules in dataset
1	TP53		transcription regulator		0.102	1.12E-11	ACO2,ACTN1,ADA,APOA1,EZR,GSTM5,HSP90AB1,KRT18,KRT8,RPSA,STAT1
2	NFKBIA		transcription regulator		0.640	3.87E-06	APOA1,GSTM5,KRT18,KRT8,RPSA
3	RARB		ligand-dependent nuclear receptor			8.70E-06	APOA1,EZR,STAT1
4	SP1		transcription regulator			9.64E-06	ADA,APOA1,EZR,KRT18,STAT1
5	IRF4		transcription regulator			8.41E-05	ADA,EZR,STAT1
6	PPARG		ligand-dependent nuclear receptor			8.46E-05	APOA1,CA2,KRT18,RPSA
7	NR4A1		ligand-dependent nuclear receptor			1.11E-04	GSTM5,KRT18,KRT8
8	FOS		transcription regulator			2.36E-04	CA2,EZR,KRT8,RNH1
9	PGR		ligand-dependent nuclear receptor			4.64E-04	EZR,KRT18,STAT1
10	TFAP2C		transcription regulator			5.93E-04	ADA,KRT8
11	NRIP1		transcription regulator			6.13E-04	ACO2,APOA1
12	HOXD10		transcription regulator			6.33E-04	EZR,RPSA
13	SRF		transcription regulator			8.13E-04	GLRX3,GSTM5,RNH1
14	GPBP1		transcription regulator			1.21E-03	ADA
15	GFI1		transcription regulator			1.42E-03	HSP90AB1,STAT1
16	TRIM24		transcription regulator			1.54E-03	CA2,STAT1
17	NR1I3		ligand-dependent nuclear receptor			1.70E-03	APOA1,GSTM5
18	HNF1B		transcription regulator			2.15E-03	ACTN1,CA2
19	BRCA1		transcription regulator			3.97E-03	EZR,STAT1
20	HOXA9		transcription regulator			4.79E-03	GLRX3,KRT18
21	PDX1		transcription regulator			4.79E-03	KRT18,KRT8
22	PPARD		ligand-dependent nuclear receptor			4.96E-03	APOA1,STAT1
23	HNF4A		transcription regulator			5.11E-03	ACO2,ACTN1,APOA1,KRT8,STAT1
24	ESR1		ligand-dependent nuclear receptor			5.93E-03	ADA,APOA1,CA2,STAT1
25	GATA1		transcription regulator			6.54E-03	ACTN1,CA2
26	BRD7		transcription regulator			6.65E-03	KRT8
27	STAT4		transcription regulator			7.57E-03	KRT18,STAT1
28	ZNF148		transcription regulator			7.86E-03	STAT1
29	CTBP2		transcription regulator			9.67E-03	KRT8
30	TGFB1I1		transcription regulator			1.03E-02	KRT18
31	RB1		transcription regulator			1.04E-02	EZR,KRT18
32	RARA		ligand-dependent nuclear receptor			1.06E-02	APOA1,STAT1
33	ELF5		transcription regulator			1.33E-02	KRT8
34	ZBTB7A		transcription regulator			1.39E-02	ADA
35	SIX5		transcription regulator			1.45E-02	KRT18
36	SUPT16H		transcription regulator			1.51E-02	KRT8
37	ZEB2		transcription regulator			1.57E-02	KRT18
38	AHR		ligand-dependent nuclear receptor			1.59E-02	ACTN1,GSTM5
39	NR1D1		ligand-dependent nuclear receptor			1.63E-02	STAT1
40	ELF3		transcription regulator			1.75E-02	KRT8
41	CNOT7		transcription regulator			1.86E-02	STAT1
42	ELF4		transcription regulator			1.92E-02	CA2
43	RXRG		ligand-dependent nuclear receptor			1.92E-02	APOA1
44	IRF9		transcription regulator			1.98E-02	STAT1
45	PIAS1		transcription regulator			2.04E-02	STAT1
46	NR2F1		ligand-dependent nuclear receptor			2.10E-02	APOA1
47	ZEB1		transcription regulator			2.22E-02	KRT18
48	NR2F2		ligand-dependent nuclear receptor			2.22E-02	APOA1
49	RARG		ligand-dependent nuclear receptor			2.28E-02	APOA1
50	NFE2L2		transcription regulator			2.30E-02	GSTM5,HSP90AB1
51	SQSTM1		transcription regulator			2.40E-02	GSTM5
52	CBL		transcription regulator			2.46E-02	STAT1
53	PPARA		ligand-dependent nuclear receptor			2.51E-02	APOA1,KRT8
54	EP300		transcription regulator			2.51E-02	CA2,HSP90AB1
55	NFIB		transcription regulator			2.52E-02	KRT8
56	JUN		transcription regulator			2.52E-02	EZR,STAT1
57	ESR2		ligand-dependent nuclear receptor			2.55E-02	CA2,KRT8
58	SNAI2		transcription regulator			2.58E-02	KRT18
59	NOTCH3		transcription regulator			2.64E-02	ACTN1
60	TAF7L		transcription regulator			2.93E-02	CA2
61	NKX3-1		transcription regulator			3.11E-02	CA2
62	NR0B2		ligand-dependent nuclear receptor			3.58E-02	APOA1
63	SNAI1		transcription regulator			3.64E-02	KRT18
64	HIC1		transcription regulator			3.64E-02	CA2
65	ETS2		transcription regulator			3.70E-02	KRT18
66	IRF5		transcription regulator			4.05E-02	STAT1
67	SOX11		transcription regulator			4.28E-02	STAT1
68	ZNF217		transcription regulator			4.28E-02	KRT18
69	PAX7		transcription regulator			4.28E-02	RNH1
70	SMARCA4		transcription regulator			4.63E-02	APOA1,KRT18
71	MKL2		transcription regulator			4.92E-02	GSTM5
